# Supplementary material for: Phytochemical Profiling of Processed Açaí Pulp (Euterpe oleracea) Through Mass Spectrometry and Its Protective Effects Against Oxidative Stress in Cardiomyocytes and Rats
Source: Antioxidants (Basel). 2025 May 27;14(6):642. doi: 10.3390/antiox14060642 (PMC12189401; doi:10.3390/antiox14060642)
Supplement: Supplementary file 1 [file antioxidants-14-00642-s001.zip]

Archive with 1 entries (1 files):
- antioxidants-3623124-supplementary.pdf
